# Supplementary material for: Evaluation of Dried Blood Spot Testing for SARS-CoV-2 Serology Using a Quantitative Commercial Assay
Source: Viruses. 2021 May 22;13(6):962. doi: 10.3390/v13060962 (PMC8224688; doi:10.3390/v13060962)
Supplement: Supplementary file 1 [file viruses-13-00962-s001.zip]

Archive with 1 entries (1 files):
- viruses-1150288-Supplementary Materials.pdf
